# Supplementary material for: Anticholinergic and Sedative Medication Burden in Croatian Older Adults: EuroAgeism Cohort Findings
Source: Pharmacy (Basel). 2025 Oct 6;13(5):144. doi: 10.3390/pharmacy13050144 (PMC12567140; doi:10.3390/pharmacy13050144)
Supplement: Supplementary file 1 [file pharmacy-13-00144-s001.zip]

Archive with 1 entries (1 files):
- pharmacy-3753196-supplementary.pdf
